# Supplementary material for: Taxonomic notes on the genus Orthobrachia Warren, with description of a new species from China and Thailand (Lepidoptera, Geometridae)
Source: Zookeys. 2016 Aug 8;(609):121–37. doi: 10.3897/zookeys.609.8288 (PMC4984422; doi:10.3897/zookeys.609.8288)
Supplement: XML Treatment for Orthobrachia [file zookeys.609.8288-treatment1.xml]

<!DOCTYPE tp:taxon-treatment
  PUBLIC "-//TaxonX//DTD Taxonomic Treatment Publishing DTD v0 20100105//EN" "tax-treatment-NSO.dtd">
<tp:taxon-treatment xmlns:tp="http://www.plazi.org/taxpub"><tp:treatment-meta><kwd-group><label>Taxon classification</label><kwd><named-content content-type="kingdom">Animalia</named-content></kwd><kwd><named-content content-type="order">Lepidoptera</named-content></kwd><kwd><named-content content-type="family">Geometridae</named-content></kwd></kwd-group><mixed-citation publication-type="journal"><person-group><name><surname>Huang</surname><given-names>Guo-Hua</given-names></name><name><surname>Su</surname><given-names>Zi-You</given-names></name><name><surname>Stüning</surname><given-names>Dieter</given-names></name></person-group><article-title>Taxonomic notes on the genus <italic><tp:taxon-name><tp:taxon-name-part taxon-name-part-type="genus">Orthobrachia</tp:taxon-name-part></tp:taxon-name></italic> Warren, with description of a new species from China and Thailand (<tp:taxon-name><tp:taxon-name-part taxon-name-part-type="order">Lepidoptera</tp:taxon-name-part></tp:taxon-name>, <tp:taxon-name><tp:taxon-name-part taxon-name-part-type="family">Geometridae</tp:taxon-name-part></tp:taxon-name>)</article-title><source>Zookeys</source><day>8</day><month>8</month><year>2016</year><volume>2016</volume><issue>609</issue><fpage>121</fpage><lpage>137</lpage><pub-id pub-id-type="doi">10.3897/zookeys.609.8288</pub-id></mixed-citation></tp:treatment-meta><tp:nomenclature><tp:taxon-name>
            <tp:taxon-name-part taxon-name-part-type="genus">Orthobrachia</tp:taxon-name-part>
          </tp:taxon-name><tp:taxon-authority>Warren, 1895</tp:taxon-authority><tp:nomenclature-citation-list><tp:nomenclature-citation><tp:taxon-name>
                <tp:taxon-name-part taxon-name-part-type="genus">Orthobrachia</tp:taxon-name-part>
              </tp:taxon-name><comment>Warren, 1895. Novit. zool. 2: 121. Type species: <tp:taxon-name><tp:taxon-name-part taxon-name-part-type="genus">Stegania</tp:taxon-name-part> <tp:taxon-name-part taxon-name-part-type="species">latifasciata</tp:taxon-name-part></tp:taxon-name> Moore, 1888 by original designation. In: Hewitson &amp; Moore, Descr. new Ind. lep. Insects Colln late Mr. Atkinson: 260. [Type specimen: Lectotype, male, Darjeeling in India (<abbrev xmlns:xlink="http://www.w3.org/1999/xlink" content-type="institution" xlink:title="Natural History Museum, London, UK" id="ABBRID0EZBAE" xlink:type="simple">BMNH</abbrev>, London), designation by Yazaki in Haruta, 1992]</comment></tp:nomenclature-citation></tp:nomenclature-citation-list></tp:nomenclature><tp:treatment-sec sec-type="description" id="SECID0E5BAE"><title>Description and diagnosis.</title><p>Head. Male antennae shortly and stiffly bipectinate to three-fourths or four-fifth, rami unscaled on dorsal side, flattened and distally slightly clubbed, arising ventrally from about the middle or the proximal one third of the flagellomers. Female antennae filiform. Frons narrow, flat, smooth-scaled. Palps delicate, slightly curved upward, reaching just beyond frons. Basal segment rough-scaled, second segment smooth-scaled, terminal segment very small. Haustellum well developed. Thorax. Hind leg tibia not dilated, without scent-brush. Index of spurs 0-2-4. Forewings without fovea; common stalk of veins R<sub>2</sub>-R<sub>5</sub> arising at large distance from the upper corner of the cell (= origin of M<sub>1</sub>) in forewing, very close to the origin of vein R<sub>1</sub> which anastomoses with Sc. In hindwing vein Rs also at large distance from M<sub>1</sub>. Abdomen with tergites and sternites weak, membranous, only tergites 1 and 2 and sternites 1+2 may be slightly sclerotized. Sternite 3 without setal comb. Tympanal organs rather large, globular, without laciniae.</p><p>Characters indicating <italic><tp:taxon-name><tp:taxon-name-part taxon-name-part-type="genus">Orthobrachia</tp:taxon-name-part></tp:taxon-name></italic> to be a distinct genus are found in the male genitalia: Elongated, spined or densely setose lobes arising from dorsal margin of sacculus near its base are present in all species of <italic><tp:taxon-name><tp:taxon-name-part taxon-name-part-type="genus">Orthobrachia</tp:taxon-name-part></tp:taxon-name></italic>, but are not found in other genera of <tp:taxon-name><tp:taxon-name-part taxon-name-part-type="tribe">Baptini</tp:taxon-name-part></tp:taxon-name>. The valves are elongated, more or less parallel-sided, with rounded apex, curved upward in all species except <italic><tp:taxon-name><tp:taxon-name-part taxon-name-part-type="genus">Orthobrachia</tp:taxon-name-part> <tp:taxon-name-part taxon-name-part-type="species">simpliciata</tp:taxon-name-part></tp:taxon-name></italic>, with a broad, immaculate zone with one or two processes of different shape; valve lamina with an elongated field of setae; gnathos weak, only lateral arms present; juxta a broad, oval, somewhat elongate plate, ventrally angled and with v-shaped incision distally; aedeagus with bulbous caudal end, curved or straight, with one or two large cornuti on vesica, in two species with a bunch of external cornuti or a long row of small cornuti.</p><p>The female genitalia also indicate the distinctness of <italic><tp:taxon-name><tp:taxon-name-part taxon-name-part-type="genus">Orthobrachia</tp:taxon-name-part></tp:taxon-name></italic>, though their characters separate two species-groups: 1) the <italic><tp:taxon-name><tp:taxon-name-part taxon-name-part-type="species">latifasciata</tp:taxon-name-part></tp:taxon-name></italic>-group, also containing <!--PageBreak--><italic><tp:taxon-name><tp:taxon-name-part taxon-name-part-type="species">flavidior</tp:taxon-name-part></tp:taxon-name></italic>, <italic><tp:taxon-name><tp:taxon-name-part taxon-name-part-type="species">tenebrosa</tp:taxon-name-part></tp:taxon-name></italic> and <italic><tp:taxon-name><tp:taxon-name-part taxon-name-part-type="species">owadai</tp:taxon-name-part></tp:taxon-name></italic>: their genitalia are characterized by a well sclerotized antrum with distal and/or lateral processes, continued into a long, sclerotized band that reaches deeply into the bursa copulatrix. Signum a large, ring-like structure without dentation; 2) the <italic><tp:taxon-name><tp:taxon-name-part taxon-name-part-type="species">simpliciata</tp:taxon-name-part></tp:taxon-name></italic>-group with semicircular lamellae antevaginales, without long sclerotized bands and with a stellate signum. <italic><tp:taxon-name><tp:taxon-name-part taxon-name-part-type="genus">Orthobrachia</tp:taxon-name-part> <tp:taxon-name-part taxon-name-part-type="species">simpliciata</tp:taxon-name-part></tp:taxon-name></italic> exhibits the most plesiomorphic characters in the female, but also in the male genitalia.</p></tp:treatment-sec><tp:treatment-sec sec-type="host" id="SECID0ETFAE"><title>Host-plant.</title><p>Unknown.</p></tp:treatment-sec><tp:treatment-sec sec-type="distribution" id="SECID0EYFAE"><title>Distribution.</title><p>Oriental Region. The distributional map of all the known species is provided in Figure <xref ref-type="fig" rid="F1">1</xref>.</p><fig id="F1" position="float" orientation="portrait"><label>Figure 1.</label><caption><p>Distributional map of <italic><tp:taxon-name><tp:taxon-name-part taxon-name-part-type="genus">Orthobrachia</tp:taxon-name-part></tp:taxon-name></italic> species.</p></caption><graphic xmlns:xlink="http://www.w3.org/1999/xlink" xlink:href="zookeys-609-121-g001.jpg" position="float" orientation="portrait" xlink:type="simple" id="oo_98594.jpg"/></fig></tp:treatment-sec><tp:treatment-sec sec-type="key" id="SECID0EWGAE"><title>Key to the species of the genus <italic><tp:taxon-name><tp:taxon-name-part taxon-name-part-type="genus">Orthobrachia</tp:taxon-name-part></tp:taxon-name></italic></title><p>(based on wing pattern and colouration)</p><table-wrap content-type="key" position="anchor" orientation="portrait"><table id="TID0EFIAC" rules="all"><tbody><tr><td rowspan="1" colspan="1">1</td><td rowspan="1" colspan="1">Hindwing pale yellow with incomplete postmedial line only, or with a large pale greyish-brown medial area</td><td rowspan="1" colspan="1">
                    <bold>2</bold>
                  </td></tr><tr><td rowspan="1" colspan="1">–</td><td rowspan="1" colspan="1">Hind wing orange-yellow or pale yellow, with a white or greyish-white medial band</td><td rowspan="1" colspan="1">
                    <bold>3</bold>
                  </td></tr><tr><td rowspan="1" colspan="1">2</td><td rowspan="1" colspan="1">Hind wing with incomplete postmedial line only</td><td rowspan="1" colspan="1">
                    <bold><italic><tp:taxon-name><tp:taxon-name-part taxon-name-part-type="genus">Orthobrachia</tp:taxon-name-part> <tp:taxon-name-part taxon-name-part-type="species">simpliciata</tp:taxon-name-part></tp:taxon-name></italic></bold>
                  </td></tr><tr><td rowspan="1" colspan="1">–</td><td rowspan="1" colspan="1">Hind wing with a large, pale grey or grey-brown medial area</td><td rowspan="1" colspan="1">
                    <bold>5</bold>
                  </td></tr><!--PageBreak--><tr><td rowspan="1" colspan="1">3</td><td rowspan="1" colspan="1">Medial band of hind wing white or greyish-white, postmedial area consisting of a greyish-brown apical part and a large, oval, orange-yellow or pale yellow posterior part. Transverse lines of forewings waved</td><td rowspan="1" colspan="1">
                    <bold><italic><tp:taxon-name><tp:taxon-name-part taxon-name-part-type="genus">Orthobrachia</tp:taxon-name-part> <tp:taxon-name-part taxon-name-part-type="species">latifasciata</tp:taxon-name-part></tp:taxon-name></italic></bold>
                  </td></tr><tr><td rowspan="1" colspan="1">–</td><td rowspan="1" colspan="1">Medial band of hindwing clear white, postmedial area almost entirely orange-yellow or pale yellow</td><td rowspan="1" colspan="1">
                    <bold>4</bold>
                  </td></tr><tr><td rowspan="1" colspan="1">4</td><td rowspan="1" colspan="1">Transverse lines of forewing waved</td><td rowspan="1" colspan="1">
                    <bold><italic><tp:taxon-name><tp:taxon-name-part taxon-name-part-type="genus">Orthobrachia</tp:taxon-name-part> <tp:taxon-name-part taxon-name-part-type="species">owadai</tp:taxon-name-part></tp:taxon-name></italic></bold>
                  </td></tr><tr><td rowspan="1" colspan="1">–</td><td rowspan="1" colspan="1">Postmedial line almost straight from costa to vein CuA<sub>1</sub></td><td rowspan="1" colspan="1">
                    <bold><italic><tp:taxon-name><tp:taxon-name-part taxon-name-part-type="genus">Orthobrachia</tp:taxon-name-part> <tp:taxon-name-part taxon-name-part-type="species">flavidior</tp:taxon-name-part></tp:taxon-name></italic></bold>
                  </td></tr><tr><td rowspan="1" colspan="1">5</td><td rowspan="1" colspan="1">Transverse lines of forewing waved, tornal and medial area greyish-brown, except for an oval, pale yellow patch near costa</td><td rowspan="1" colspan="1">
                    <bold><italic><tp:taxon-name><tp:taxon-name-part taxon-name-part-type="genus">Orthobrachia</tp:taxon-name-part> <tp:taxon-name-part taxon-name-part-type="species">tenebrosa</tp:taxon-name-part></tp:taxon-name></italic></bold>
                  </td></tr><tr><td rowspan="1" colspan="1">–</td><td rowspan="1" colspan="1">Transverse lines of forewing straight or nearly straight, medial area predominantly pale yellow, only partly dark brown</td><td rowspan="1" colspan="1">
                    <bold>6</bold>
                  </td></tr><tr><td rowspan="1" colspan="1">6</td><td rowspan="1" colspan="1">Postmedial line slightly curved inward near costa, tornal dark brown patch reaching rather shortly into the medial area; dark grey postmedial line of hind wing evenly curved, reaching costa basally from apex</td><td rowspan="1" colspan="1">
                    <bold><italic><tp:taxon-name><tp:taxon-name-part taxon-name-part-type="genus">Orthobrachia</tp:taxon-name-part> <tp:taxon-name-part taxon-name-part-type="species">maoershanensis</tp:taxon-name-part></tp:taxon-name></italic></bold>
                  </td></tr><tr><td rowspan="1" colspan="1">–</td><td rowspan="1" colspan="1">Postmedial line straight, tornal dark brown patch narrow, but almost reaching antemedial line; dark grey postmedial line of the hindwing straight or almost straight between apex and tornus</td><td rowspan="1" colspan="1">
                    <bold><italic><tp:taxon-name><tp:taxon-name-part taxon-name-part-type="genus">Orthobrachia</tp:taxon-name-part> <tp:taxon-name-part taxon-name-part-type="species">hirowatarii</tp:taxon-name-part></tp:taxon-name></italic></bold>
                  </td></tr></tbody></table></table-wrap></tp:treatment-sec></tp:taxon-treatment>
