# Supplementary material for: Taxonomic notes on the genus Orthobrachia Warren, with description of a new species from China and Thailand (Lepidoptera, Geometridae)
Source: Zookeys. 2016 Aug 8;(609):121–37. doi: 10.3897/zookeys.609.8288 (PMC4984422; doi:10.3897/zookeys.609.8288)
Supplement: XML Treatment for Orthobrachia latifasciata [file zookeys.609.8288-treatment2.xml]

<!DOCTYPE tp:taxon-treatment
  PUBLIC "-//TaxonX//DTD Taxonomic Treatment Publishing DTD v0 20100105//EN" "tax-treatment-NSO.dtd">
<tp:taxon-treatment xmlns:tp="http://www.plazi.org/taxpub"><tp:treatment-meta><kwd-group><label>Taxon classification</label><kwd><named-content content-type="kingdom">Animalia</named-content></kwd><kwd><named-content content-type="order">Lepidoptera</named-content></kwd><kwd><named-content content-type="family">Geometridae</named-content></kwd></kwd-group><mixed-citation publication-type="journal"><person-group><name><surname>Huang</surname><given-names>Guo-Hua</given-names></name><name><surname>Su</surname><given-names>Zi-You</given-names></name><name><surname>Stüning</surname><given-names>Dieter</given-names></name></person-group><article-title>Taxonomic notes on the genus <italic><tp:taxon-name><tp:taxon-name-part taxon-name-part-type="genus">Orthobrachia</tp:taxon-name-part></tp:taxon-name></italic> Warren, with description of a new species from China and Thailand (<tp:taxon-name><tp:taxon-name-part taxon-name-part-type="order">Lepidoptera</tp:taxon-name-part></tp:taxon-name>, <tp:taxon-name><tp:taxon-name-part taxon-name-part-type="family">Geometridae</tp:taxon-name-part></tp:taxon-name>)</article-title><source>Zookeys</source><day>8</day><month>8</month><year>2016</year><volume>2016</volume><issue>609</issue><fpage>121</fpage><lpage>137</lpage><pub-id pub-id-type="doi">10.3897/zookeys.609.8288</pub-id></mixed-citation></tp:treatment-meta><tp:nomenclature><tp:taxon-name>
            <tp:taxon-name-part taxon-name-part-type="genus">Orthobrachia</tp:taxon-name-part>
            <tp:taxon-name-part taxon-name-part-type="species">latifasciata</tp:taxon-name-part>
          </tp:taxon-name><tp:taxon-authority>(Moore, 1888)</tp:taxon-authority><xref ref-type="fig" rid="F2">Figures 2A–B</xref><xref ref-type="fig" rid="F4">, 4A</xref><xref ref-type="fig" rid="F5">, 5A</xref><tp:nomenclature-citation-list><tp:nomenclature-citation><tp:taxon-name>
                <tp:taxon-name-part taxon-name-part-type="genus">Stegania</tp:taxon-name-part> <tp:taxon-name-part taxon-name-part-type="species">latifasciata</tp:taxon-name-part></tp:taxon-name><comment>Moore, 1888, in Hewitson &amp; Moore, Descr. new Indian lepid. Insects Colln late Mr Atkinson: 260. Type locality: Darjeeling, India.</comment></tp:nomenclature-citation><tp:nomenclature-citation><tp:taxon-name>
                <tp:taxon-name-part taxon-name-part-type="genus">Orthobrachia</tp:taxon-name-part> <tp:taxon-name-part taxon-name-part-type="species">latifasciata</tp:taxon-name-part></tp:taxon-name><comment>: <xref ref-type="bibr" rid="B14">Yazaki 1992</xref>: 21.</comment></tp:nomenclature-citation></tp:nomenclature-citation-list></tp:nomenclature><tp:treatment-sec sec-type="diagnosis" id="SECID0E4QAE"><title>Diagnosis.</title><p>This species can be recognized and distinguished from the other <italic><tp:taxon-name><tp:taxon-name-part taxon-name-part-type="genus">Orthobrachia</tp:taxon-name-part></tp:taxon-name></italic> species based on external features. Main diagnostic characters are the strongly waved antemedial and postmedial lines in forewing, the white or slightly greyish-white medial bands and the large, dark brown apical patch with concave posterior border in hind wing (see also key to species). In addition the genitalia of both sexes exhibit distinctive characters: valva with a large, dorsal saccular lobe, formed like a heterocercal fish-tail in a lateral view, broadly oval in dorsal view. Compared to <italic><tp:taxon-name><tp:taxon-name-part taxon-name-part-type="species">flavidior</tp:taxon-name-part></tp:taxon-name></italic>, the uncus is more slender, and the shorter and broader valva of the latter has a large basal lobe instead of the hook-like costal process just beyond the middle of the valva. The aedeagus of <italic><tp:taxon-name><tp:taxon-name-part taxon-name-part-type="species">latifasciata</tp:taxon-name-part></tp:taxon-name></italic> is long and slender, with one stout cornutus, that of <italic><tp:taxon-name><tp:taxon-name-part taxon-name-part-type="species">flavidior</tp:taxon-name-part></tp:taxon-name></italic> is shorter and rather stout, with two cornuti. The female genitalia are distinctive, with three long spines distally on the antrum, while <italic><tp:taxon-name><tp:taxon-name-part taxon-name-part-type="species">flavidior</tp:taxon-name-part></tp:taxon-name></italic> has two short distal and two long proximal spines laterally on antrum. A second similar species is <italic><tp:taxon-name><tp:taxon-name-part taxon-name-part-type="species">owadai</tp:taxon-name-part></tp:taxon-name></italic>, also having a white median band in hind wing (diagnosis given under <italic><tp:taxon-name><tp:taxon-name-part taxon-name-part-type="species">owadai</tp:taxon-name-part></tp:taxon-name></italic>).</p><fig id="F2" position="float" orientation="portrait"><label>Figure 2.</label><caption><p>Adults of <italic><tp:taxon-name><tp:taxon-name-part taxon-name-part-type="genus">Orthobrachia</tp:taxon-name-part></tp:taxon-name></italic> species. <bold>A–B</bold> <italic><tp:taxon-name><tp:taxon-name-part taxon-name-part-type="genus">Orthobrachia</tp:taxon-name-part> <tp:taxon-name-part taxon-name-part-type="species">latifasciata</tp:taxon-name-part></tp:taxon-name></italic> (Moore, 1888) <bold>A</bold> male from Darjeeling in India, lectotype <bold>B</bold> female from Nepal <bold>C–F</bold> <italic><tp:taxon-name><tp:taxon-name-part taxon-name-part-type="genus">Orthobrachia</tp:taxon-name-part> <tp:taxon-name-part taxon-name-part-type="species">flavidior</tp:taxon-name-part></tp:taxon-name></italic> (Hampson, 1898) <bold>C</bold> male from India <bold>D</bold> female from India, Lectotype <bold>E</bold> male from Guangxi province in China <bold>F</bold> female from Guangxi province in China.</p></caption><graphic xmlns:xlink="http://www.w3.org/1999/xlink" xlink:href="zookeys-609-121-g002.jpg" position="float" orientation="portrait" xlink:type="simple" id="oo_98595.jpg"/></fig></tp:treatment-sec><tp:treatment-sec sec-type="material" id="SECID0E5UAE"><title>Material examined.</title><p>INDIA: 1♂, Lectotype of <italic><tp:taxon-name><tp:taxon-name-part taxon-name-part-type="genus">Stegania</tp:taxon-name-part> <tp:taxon-name-part taxon-name-part-type="species">latifasciata</tp:taxon-name-part></tp:taxon-name></italic> Moore, designated by <xref ref-type="bibr" rid="B14">Yazaki (1992)</xref>, labeled “Type/ <italic><tp:taxon-name><tp:taxon-name-part taxon-name-part-type="genus">Stegania</tp:taxon-name-part> <tp:taxon-name-part taxon-name-part-type="species">latifasciata</tp:taxon-name-part></tp:taxon-name></italic> Moore, Type/1621 Darjeeling/ Moore Coll. 94-106/ <tp:taxon-name><tp:taxon-name-part taxon-name-part-type="family">Geometridae</tp:taxon-name-part></tp:taxon-name> genitalia slide No. 7925 ♂”, <abbrev xmlns:xlink="http://www.w3.org/1999/xlink" content-type="institution" xlink:title="Natural History Museum, London, UK" id="ABBRID0EBWAE" xlink:type="simple">BMNH</abbrev>; l♂2♀♀, W. Bengal, Tiger Hill, 2573 m, 30.IX-5.X.1986, F. Aulombard &amp; J. Plante leg., <abbrev xmlns:xlink="http://www.w3.org/1999/xlink" content-type="institution" xlink:title="Natural History Museum, London, UK" id="ABBRID0EGWAE" xlink:type="simple">BMNH</abbrev>. l♂1♀, “Khasias”, L. B. Prout Coll., B.M. 1939-643 (<named-content xmlns:xlink="http://www.w3.org/1999/xlink" content-type="dwc:institutional_code" xlink:type="simple">ZFMK</named-content>, by exchange from <abbrev xmlns:xlink="http://www.w3.org/1999/xlink" content-type="institution" xlink:title="Natural History Museum, London, UK" id="ABBRID0ETWAE" xlink:type="simple">BMNH</abbrev>, 1964); NEPAL: l♂, Godavari, 28.VI.1990, preserved in <abbrev xmlns:xlink="http://www.w3.org/1999/xlink" content-type="institution" xlink:title="Natural History Museum, London, UK" id="ABBRID0E6WAE" xlink:type="simple">BMNH</abbrev>; Gandaki Parbat District, 1♀, Ghorapani, Deolari, 2800 m, 15.X.1981, M. Owada leg., <named-content xmlns:xlink="http://www.w3.org/1999/xlink" content-type="dwc:institutional_code" xlink:type="simple">NSMT</named-content>; 1♀, Ulleri, 2070 m, 14.X.1981, M. Owada leg., preserved in <named-content xmlns:xlink="http://www.w3.org/1999/xlink" content-type="dwc:institutional_code" xlink:type="simple">NSMT</named-content>; 3♀♀, Banthanti, 2620 m, 16.X.1981, M. Owada leg., <named-content xmlns:xlink="http://www.w3.org/1999/xlink" content-type="dwc:institutional_code" xlink:type="simple">NSMT</named-content>; l♂2♀♀, nr Kathmandu, Siwapuri 2650 m, 7.X.1981, M. Owada leg., <named-content xmlns:xlink="http://www.w3.org/1999/xlink" content-type="dwc:institutional_code" xlink:type="simple">NSMT</named-content>. 1♂, Indien, Jammu &amp; Kashmir, Ladakh, 15 km E Drass, 3000 m, 1.VIII.1986, leg. W. Thomas, Gen. prep. no. 2306-DS, <named-content xmlns:xlink="http://www.w3.org/1999/xlink" content-type="dwc:institutional_code" xlink:type="simple">ZFMK</named-content>; CHINA: 1♂2♀♀, Tieshanting, Mao’ershan Na<!--PageBreak-->tional Nature Reserve, 1950 m, 11.IX.2015, M. Wang leg., <abbrev xmlns:xlink="http://www.w3.org/1999/xlink" content-type="institution" xlink:title="South China Agricultural University" id="ABBRID0ESYAE" xlink:type="simple">SCAU</abbrev>; 1♀, “Frontière orientale du Thibet, Chasseurs indigènes du P. Déjean 1906”/ <italic><tp:taxon-name><tp:taxon-name-part taxon-name-part-type="genus">Lomographa</tp:taxon-name-part></tp:taxon-name></italic>, <italic><tp:taxon-name><tp:taxon-name-part taxon-name-part-type="genus">Orthobrachia</tp:taxon-name-part></tp:taxon-name></italic> Warr., <italic><tp:taxon-name><tp:taxon-name-part taxon-name-part-type="species">latifasciata</tp:taxon-name-part></tp:taxon-name></italic> Moore ♀, abgebildet Seitz IV. Suppl. fig. 22g, ex coll. Ch. Oberthür. <named-content xmlns:xlink="http://www.w3.org/1999/xlink" content-type="dwc:institutional_code" xlink:type="simple">ZFMK</named-content>.</p></tp:treatment-sec><tp:treatment-sec sec-type="biology" id="SECID0EXZAE"><title>Biology.</title><p>The adults are flying in summer and autumn.</p></tp:treatment-sec><tp:treatment-sec sec-type="distribution" id="SECID0E3ZAE"><title>Distribution.</title><p>N. India, Nepal and China.</p></tp:treatment-sec><tp:treatment-sec sec-type="remarks" id="SECID0EB1AE"><title>Remarks.</title><p>This species is distributed in the high mountains, usually above 2000 m and up to 3000 m in altitude.</p></tp:treatment-sec><tp:treatment-sec><!--Section generated to contain objects referenced in tp:taxon-treatment.--><fig id="F4" position="float" orientation="portrait"><label>Figure 4.</label><caption><p>Male genitalia of <italic><tp:taxon-name><tp:taxon-name-part taxon-name-part-type="genus">Orthobrachia</tp:taxon-name-part></tp:taxon-name></italic> species. <bold>A</bold> <italic><tp:taxon-name><tp:taxon-name-part taxon-name-part-type="genus">Orthobrachia</tp:taxon-name-part> <tp:taxon-name-part taxon-name-part-type="species">latifasciata</tp:taxon-name-part></tp:taxon-name></italic> (Moore, 1888), Lectotype <bold>B</bold> <italic><tp:taxon-name><tp:taxon-name-part taxon-name-part-type="genus">Orthobrachia</tp:taxon-name-part> <tp:taxon-name-part taxon-name-part-type="species">flavidior</tp:taxon-name-part></tp:taxon-name></italic> (Hampson, 1898) <bold>C</bold> <italic><tp:taxon-name><tp:taxon-name-part taxon-name-part-type="genus">Orthobrachia</tp:taxon-name-part> <tp:taxon-name-part taxon-name-part-type="species">tenebrosa</tp:taxon-name-part></tp:taxon-name></italic> Yazaki, 1992, paratype <bold>D</bold> <italic><tp:taxon-name><tp:taxon-name-part taxon-name-part-type="genus">Orthobrachia</tp:taxon-name-part> <tp:taxon-name-part taxon-name-part-type="species">owadai</tp:taxon-name-part></tp:taxon-name></italic> Yazaki, 1992, holotype <bold>E</bold> <italic><tp:taxon-name><tp:taxon-name-part taxon-name-part-type="genus">Orthobrachia</tp:taxon-name-part> <tp:taxon-name-part taxon-name-part-type="species">simpliciata</tp:taxon-name-part></tp:taxon-name></italic> Yazaki, 2002, paratype <bold>F</bold> <italic><tp:taxon-name><tp:taxon-name-part taxon-name-part-type="genus">Orthobrachia</tp:taxon-name-part> <tp:taxon-name-part taxon-name-part-type="species">maoershanensis</tp:taxon-name-part></tp:taxon-name></italic> Huang, Xin &amp; Wang, 2003, holotype <bold>G</bold> <italic><tp:taxon-name><tp:taxon-name-part taxon-name-part-type="genus">Orthobrachia</tp:taxon-name-part> <tp:taxon-name-part taxon-name-part-type="species">hirowatarii</tp:taxon-name-part></tp:taxon-name></italic> Huang, Su &amp; Stüning, sp. n., holotype.</p></caption><graphic xmlns:xlink="http://www.w3.org/1999/xlink" xlink:href="zookeys-609-121-g004.jpg" position="float" orientation="portrait" xlink:type="simple" id="oo_98597.jpg"/></fig><fig id="F5" position="float" orientation="portrait"><label>Figure 5.</label><caption><p>Female genitalia of <italic><tp:taxon-name><tp:taxon-name-part taxon-name-part-type="genus">Orthobrachia</tp:taxon-name-part></tp:taxon-name></italic> species. <bold>A</bold> <italic><tp:taxon-name><tp:taxon-name-part taxon-name-part-type="genus">Orthobrachia</tp:taxon-name-part> <tp:taxon-name-part taxon-name-part-type="species">latifasciata</tp:taxon-name-part></tp:taxon-name></italic> (Moore, 1888) <bold>B</bold> <italic><tp:taxon-name><tp:taxon-name-part taxon-name-part-type="genus">Orthobrachia</tp:taxon-name-part> <tp:taxon-name-part taxon-name-part-type="species">flavidior</tp:taxon-name-part></tp:taxon-name></italic> (Hampson, 1898) <bold>C</bold> <italic><tp:taxon-name><tp:taxon-name-part taxon-name-part-type="genus">Orthobrachia</tp:taxon-name-part> <tp:taxon-name-part taxon-name-part-type="species">tenebrosa</tp:taxon-name-part></tp:taxon-name></italic> Yazaki, 1992, paratype <bold>D</bold> <italic><tp:taxon-name><tp:taxon-name-part taxon-name-part-type="genus">Orthobrachia</tp:taxon-name-part> <tp:taxon-name-part taxon-name-part-type="species">owadai</tp:taxon-name-part></tp:taxon-name></italic> Yazaki, 1992, paratype <bold>E</bold> <italic><tp:taxon-name><tp:taxon-name-part taxon-name-part-type="genus">Orthobrachia</tp:taxon-name-part> <tp:taxon-name-part taxon-name-part-type="species">simpliciata</tp:taxon-name-part></tp:taxon-name></italic> Yazaki, 2002, paratype <bold>F</bold> <italic><tp:taxon-name><tp:taxon-name-part taxon-name-part-type="genus">Orthobrachia</tp:taxon-name-part> <tp:taxon-name-part taxon-name-part-type="species">maoershanensis</tp:taxon-name-part></tp:taxon-name></italic> Huang, Xin &amp; Wang, 2003, paratype (bursa copulatrix ripped on left side) <bold>G</bold> <italic><tp:taxon-name><tp:taxon-name-part taxon-name-part-type="genus">Orthobrachia</tp:taxon-name-part> <tp:taxon-name-part taxon-name-part-type="species">hirowatarii</tp:taxon-name-part></tp:taxon-name></italic> Huang, Su &amp; Stüning, sp. n., paratype (bursa thinly membranous, margins only faintly visible).</p></caption><graphic xmlns:xlink="http://www.w3.org/1999/xlink" xlink:href="zookeys-609-121-g005.jpg" position="float" orientation="portrait" xlink:type="simple" id="oo_98598.jpg"/></fig></tp:treatment-sec><ref-list><ref id="B14"><mixed-citation xmlns:xlink="http://www.w3.org/1999/xlink" xlink:type="simple">
          <person-group><name name-style="western"><surname>Yazaki</surname><given-names>K</given-names></name></person-group> (<year>1992</year>) <article-title><tp:taxon-name><tp:taxon-name-part taxon-name-part-type="family">Geometridae</tp:taxon-name-part></tp:taxon-name> from Nepal.</article-title> In: <person-group><name name-style="western"><surname>Haruta</surname><given-names>T</given-names></name></person-group> (<role>Ed.</role>) <issue-title>Moths of Nepal (Part 1).</issue-title> <source>Tinea</source> <volume>13</volume> (<supplement>Suppl. 2</supplement>): <fpage>5</fpage>–<lpage>46</lpage>.</mixed-citation></ref></ref-list></tp:taxon-treatment>
