# Supplementary material for: Taxonomic notes on the genus Orthobrachia Warren, with description of a new species from China and Thailand (Lepidoptera, Geometridae)
Source: Zookeys. 2016 Aug 8;(609):121–37. doi: 10.3897/zookeys.609.8288 (PMC4984422; doi:10.3897/zookeys.609.8288)
Supplement: XML Treatment for Orthobrachia simpliciata [file zookeys.609.8288-treatment6.xml]

<!DOCTYPE tp:taxon-treatment
  PUBLIC "-//TaxonX//DTD Taxonomic Treatment Publishing DTD v0 20100105//EN" "tax-treatment-NSO.dtd">
<tp:taxon-treatment xmlns:tp="http://www.plazi.org/taxpub"><tp:treatment-meta><kwd-group><label>Taxon classification</label><kwd><named-content content-type="kingdom">Animalia</named-content></kwd><kwd><named-content content-type="order">Lepidoptera</named-content></kwd><kwd><named-content content-type="family">Geometridae</named-content></kwd></kwd-group><mixed-citation publication-type="journal"><person-group><name><surname>Huang</surname><given-names>Guo-Hua</given-names></name><name><surname>Su</surname><given-names>Zi-You</given-names></name><name><surname>Stüning</surname><given-names>Dieter</given-names></name></person-group><article-title>Taxonomic notes on the genus <italic><tp:taxon-name><tp:taxon-name-part taxon-name-part-type="genus">Orthobrachia</tp:taxon-name-part></tp:taxon-name></italic> Warren, with description of a new species from China and Thailand (<tp:taxon-name><tp:taxon-name-part taxon-name-part-type="order">Lepidoptera</tp:taxon-name-part></tp:taxon-name>, <tp:taxon-name><tp:taxon-name-part taxon-name-part-type="family">Geometridae</tp:taxon-name-part></tp:taxon-name>)</article-title><source>Zookeys</source><day>8</day><month>8</month><year>2016</year><volume>2016</volume><issue>609</issue><fpage>121</fpage><lpage>137</lpage><pub-id pub-id-type="doi">10.3897/zookeys.609.8288</pub-id></mixed-citation></tp:treatment-meta><tp:nomenclature><tp:taxon-name>
            <tp:taxon-name-part taxon-name-part-type="genus">Orthobrachia</tp:taxon-name-part>
            <tp:taxon-name-part taxon-name-part-type="species">simpliciata</tp:taxon-name-part>
          </tp:taxon-name><tp:taxon-authority>Yazaki, 2002</tp:taxon-authority><xref ref-type="fig" rid="F3">Figures 3C–D</xref><xref ref-type="fig" rid="F4">, 4E</xref><xref ref-type="fig" rid="F5">, 5E</xref><tp:nomenclature-citation-list><tp:nomenclature-citation><tp:taxon-name>
                <tp:taxon-name-part taxon-name-part-type="genus">Orthobrachia</tp:taxon-name-part> <tp:taxon-name-part taxon-name-part-type="species">simpliciata</tp:taxon-name-part></tp:taxon-name><comment>Yazaki, 2002, Tinea, 17 (1): 32. Type locality: Taiwan, China.</comment></tp:nomenclature-citation></tp:nomenclature-citation-list></tp:nomenclature><tp:treatment-sec sec-type="diagnosis" id="SECID0EG5AG"><title>Diagnosis.</title><p>This species is characterized in appearance by rather long antennal rami in the male, less yellowish (rather creamy white) wings, especially in the distal third of the hindwing, somewhat ill-defined transverse fasciae, and in the hindwing-pattern consisting of an incomplete postmedial line only. In the male genitalia the valva is simple, almost not curved dorsad at apex and any costal ornamentation, such as small processes, present in <italic><tp:taxon-name><tp:taxon-name-part taxon-name-part-type="species">latifasciata</tp:taxon-name-part></tp:taxon-name></italic> and <italic><tp:taxon-name><tp:taxon-name-part taxon-name-part-type="species">tenebrosa</tp:taxon-name-part></tp:taxon-name></italic>,﻿ or the large dorsal expansions in <italic><tp:taxon-name><tp:taxon-name-part taxon-name-part-type="species">flavidior</tp:taxon-name-part></tp:taxon-name></italic> and <italic><tp:taxon-name><tp:taxon-name-part taxon-name-part-type="species">owadai</tp:taxon-name-part></tp:taxon-name></italic>, ﻿are absent. The saccular process is small and situated close to the base of valva. The aedeagus is unique in having a large row of small cornuti on vesica, together with a terminal, stronger and straight cornutus. Female genitalia are very different compared to <italic><tp:taxon-name><tp:taxon-name-part taxon-name-part-type="species">latifasciata</tp:taxon-name-part></tp:taxon-name></italic>, <italic><tp:taxon-name><tp:taxon-name-part taxon-name-part-type="species">flavidior</tp:taxon-name-part></tp:taxon-name></italic>, <italic><tp:taxon-name><tp:taxon-name-part taxon-name-part-type="species">tenebrosa</tp:taxon-name-part></tp:taxon-name></italic> and <italic><tp:taxon-name><tp:taxon-name-part taxon-name-part-type="species">owadai</tp:taxon-name-part></tp:taxon-name></italic> (“<italic><tp:taxon-name><tp:taxon-name-part taxon-name-part-type="species">latifasciata</tp:taxon-name-part></tp:taxon-name></italic>-group”). The distinctive differences unite <italic><tp:taxon-name><tp:taxon-name-part taxon-name-part-type="species">simpliciata</tp:taxon-name-part></tp:taxon-name></italic> with <italic><tp:taxon-name><tp:taxon-name-part taxon-name-part-type="species">maoershanensis</tp:taxon-name-part></tp:taxon-name></italic> and <italic><tp:taxon-name><tp:taxon-name-part taxon-name-part-type="species">hirowatarii</tp:taxon-name-part></tp:taxon-name></italic> <!--PageBreak-->(the <italic><tp:taxon-name><tp:taxon-name-part taxon-name-part-type="species">simpliciata</tp:taxon-name-part></tp:taxon-name></italic>-group): with an arcuate, narrow lamella antevaginalis instead of a spined antrum, without long sclerotized bands and with an asymmetric, stellate signum. <italic><tp:taxon-name><tp:taxon-name-part taxon-name-part-type="genus">Orthobrachia</tp:taxon-name-part> <tp:taxon-name-part taxon-name-part-type="species">simpliciata</tp:taxon-name-part></tp:taxon-name></italic> exhibits the most plesiomorphic characters in the female, but also in the male genitalia.</p></tp:treatment-sec><tp:treatment-sec sec-type="material" id="SECID0E1CBG"><title>Material examined.</title><p>TAIWAN: 1♂, Holotype, Taichung, Mt. Anmashan, 2350 m altitude, 1.IV.1996, H.R. Tzuoo leg., <named-content xmlns:xlink="http://www.w3.org/1999/xlink" content-type="dwc:institutional_code" xlink:type="simple">NMNS</named-content>; Paratypes 1♂2♀♀, same data as holotype, 1♂ same locality as holotype except for 9.III.1996, Fu leg., <named-content xmlns:xlink="http://www.w3.org/1999/xlink" content-type="dwc:institutional_code" xlink:type="simple">NSMT</named-content>.</p></tp:treatment-sec><tp:treatment-sec sec-type="biology" id="SECID0EMDBG"><title>Biology.</title><p>The species was flying in spring at the type-locality.</p></tp:treatment-sec><tp:treatment-sec sec-type="distribution" id="SECID0ERDBG"><title>Distribution.</title><p>China (Taiwan).</p></tp:treatment-sec><tp:treatment-sec sec-type="remarks" id="SECID0EWDBG"><title>Remarks.</title><p>This species is endemic to Taiwan.</p></tp:treatment-sec><tp:treatment-sec><!--Section generated to contain objects referenced in tp:taxon-treatment.--><fig id="F3" position="float" orientation="portrait"><label>Figure 3.</label><caption><p>Adults of <italic><tp:taxon-name><tp:taxon-name-part taxon-name-part-type="genus">Orthobrachia</tp:taxon-name-part></tp:taxon-name></italic> species. <bold>A</bold> <italic><tp:taxon-name><tp:taxon-name-part taxon-name-part-type="genus">Orthobrachia</tp:taxon-name-part> <tp:taxon-name-part taxon-name-part-type="species">tenebrosa</tp:taxon-name-part></tp:taxon-name></italic> Yazaki, 1992, male from Nepal, paratype <bold>B</bold> <italic><tp:taxon-name><tp:taxon-name-part taxon-name-part-type="genus">Orthobrachia</tp:taxon-name-part> <tp:taxon-name-part taxon-name-part-type="species">owadai</tp:taxon-name-part></tp:taxon-name></italic> Yazaki, 1992, female from Nepal, paratype <bold>C–D</bold> <italic><tp:taxon-name><tp:taxon-name-part taxon-name-part-type="genus">Orthobrachia</tp:taxon-name-part> <tp:taxon-name-part taxon-name-part-type="species">simpliciata</tp:taxon-name-part></tp:taxon-name></italic> Yazaki, 2002 <bold>C</bold> male from China, paratype <bold>D</bold> female from China, paratype <bold>E–F</bold> <italic><tp:taxon-name><tp:taxon-name-part taxon-name-part-type="genus">Orthobrachia</tp:taxon-name-part> <tp:taxon-name-part taxon-name-part-type="species">maoershanensis</tp:taxon-name-part></tp:taxon-name></italic> Huang, Xin &amp; Wang, 2003 <bold>E</bold> male from Guangxi Province in China, holotype <bold>F</bold> female from Guangxi Province in China, paratype <bold>G–H</bold> <italic><tp:taxon-name><tp:taxon-name-part taxon-name-part-type="genus">Orthobrachia</tp:taxon-name-part> <tp:taxon-name-part taxon-name-part-type="species">hirowatarii</tp:taxon-name-part></tp:taxon-name></italic> Huang, Su &amp; Stüning, sp. n. <bold>G</bold> male from Sichuan Province in China, holotype <bold>H</bold> female from Sichuan Province in China, paratype.</p></caption><graphic xmlns:xlink="http://www.w3.org/1999/xlink" xlink:href="zookeys-609-121-g003.jpg" position="float" orientation="portrait" xlink:type="simple" id="oo_98596.jpg"/></fig><fig id="F4" position="float" orientation="portrait"><label>Figure 4.</label><caption><p>Male genitalia of <italic><tp:taxon-name><tp:taxon-name-part taxon-name-part-type="genus">Orthobrachia</tp:taxon-name-part></tp:taxon-name></italic> species. <bold>A</bold> <italic><tp:taxon-name><tp:taxon-name-part taxon-name-part-type="genus">Orthobrachia</tp:taxon-name-part> <tp:taxon-name-part taxon-name-part-type="species">latifasciata</tp:taxon-name-part></tp:taxon-name></italic> (Moore, 1888), Lectotype <bold>B</bold> <italic><tp:taxon-name><tp:taxon-name-part taxon-name-part-type="genus">Orthobrachia</tp:taxon-name-part> <tp:taxon-name-part taxon-name-part-type="species">flavidior</tp:taxon-name-part></tp:taxon-name></italic> (Hampson, 1898) <bold>C</bold> <italic><tp:taxon-name><tp:taxon-name-part taxon-name-part-type="genus">Orthobrachia</tp:taxon-name-part> <tp:taxon-name-part taxon-name-part-type="species">tenebrosa</tp:taxon-name-part></tp:taxon-name></italic> Yazaki, 1992, paratype <bold>D</bold> <italic><tp:taxon-name><tp:taxon-name-part taxon-name-part-type="genus">Orthobrachia</tp:taxon-name-part> <tp:taxon-name-part taxon-name-part-type="species">owadai</tp:taxon-name-part></tp:taxon-name></italic> Yazaki, 1992, holotype <bold>E</bold> <italic><tp:taxon-name><tp:taxon-name-part taxon-name-part-type="genus">Orthobrachia</tp:taxon-name-part> <tp:taxon-name-part taxon-name-part-type="species">simpliciata</tp:taxon-name-part></tp:taxon-name></italic> Yazaki, 2002, paratype <bold>F</bold> <italic><tp:taxon-name><tp:taxon-name-part taxon-name-part-type="genus">Orthobrachia</tp:taxon-name-part> <tp:taxon-name-part taxon-name-part-type="species">maoershanensis</tp:taxon-name-part></tp:taxon-name></italic> Huang, Xin &amp; Wang, 2003, holotype <bold>G</bold> <italic><tp:taxon-name><tp:taxon-name-part taxon-name-part-type="genus">Orthobrachia</tp:taxon-name-part> <tp:taxon-name-part taxon-name-part-type="species">hirowatarii</tp:taxon-name-part></tp:taxon-name></italic> Huang, Su &amp; Stüning, sp. n., holotype.</p></caption><graphic xmlns:xlink="http://www.w3.org/1999/xlink" xlink:href="zookeys-609-121-g004.jpg" position="float" orientation="portrait" xlink:type="simple" id="oo_98597.jpg"/></fig><fig id="F5" position="float" orientation="portrait"><label>Figure 5.</label><caption><p>Female genitalia of <italic><tp:taxon-name><tp:taxon-name-part taxon-name-part-type="genus">Orthobrachia</tp:taxon-name-part></tp:taxon-name></italic> species. <bold>A</bold> <italic><tp:taxon-name><tp:taxon-name-part taxon-name-part-type="genus">Orthobrachia</tp:taxon-name-part> <tp:taxon-name-part taxon-name-part-type="species">latifasciata</tp:taxon-name-part></tp:taxon-name></italic> (Moore, 1888) <bold>B</bold> <italic><tp:taxon-name><tp:taxon-name-part taxon-name-part-type="genus">Orthobrachia</tp:taxon-name-part> <tp:taxon-name-part taxon-name-part-type="species">flavidior</tp:taxon-name-part></tp:taxon-name></italic> (Hampson, 1898) <bold>C</bold> <italic><tp:taxon-name><tp:taxon-name-part taxon-name-part-type="genus">Orthobrachia</tp:taxon-name-part> <tp:taxon-name-part taxon-name-part-type="species">tenebrosa</tp:taxon-name-part></tp:taxon-name></italic> Yazaki, 1992, paratype <bold>D</bold> <italic><tp:taxon-name><tp:taxon-name-part taxon-name-part-type="genus">Orthobrachia</tp:taxon-name-part> <tp:taxon-name-part taxon-name-part-type="species">owadai</tp:taxon-name-part></tp:taxon-name></italic> Yazaki, 1992, paratype <bold>E</bold> <italic><tp:taxon-name><tp:taxon-name-part taxon-name-part-type="genus">Orthobrachia</tp:taxon-name-part> <tp:taxon-name-part taxon-name-part-type="species">simpliciata</tp:taxon-name-part></tp:taxon-name></italic> Yazaki, 2002, paratype <bold>F</bold> <italic><tp:taxon-name><tp:taxon-name-part taxon-name-part-type="genus">Orthobrachia</tp:taxon-name-part> <tp:taxon-name-part taxon-name-part-type="species">maoershanensis</tp:taxon-name-part></tp:taxon-name></italic> Huang, Xin &amp; Wang, 2003, paratype (bursa copulatrix ripped on left side) <bold>G</bold> <italic><tp:taxon-name><tp:taxon-name-part taxon-name-part-type="genus">Orthobrachia</tp:taxon-name-part> <tp:taxon-name-part taxon-name-part-type="species">hirowatarii</tp:taxon-name-part></tp:taxon-name></italic> Huang, Su &amp; Stüning, sp. n., paratype (bursa thinly membranous, margins only faintly visible).</p></caption><graphic xmlns:xlink="http://www.w3.org/1999/xlink" xlink:href="zookeys-609-121-g005.jpg" position="float" orientation="portrait" xlink:type="simple" id="oo_98598.jpg"/></fig></tp:treatment-sec></tp:taxon-treatment>
