# Supplementary material for: Taxonomic notes on the genus Orthobrachia Warren, with description of a new species from China and Thailand (Lepidoptera, Geometridae)
Source: Zookeys. 2016 Aug 8;(609):121–37. doi: 10.3897/zookeys.609.8288 (PMC4984422; doi:10.3897/zookeys.609.8288)
Supplement: XML Treatment for Orthobrachia maoershanensis [file zookeys.609.8288-treatment7.xml]

<!DOCTYPE tp:taxon-treatment
  PUBLIC "-//TaxonX//DTD Taxonomic Treatment Publishing DTD v0 20100105//EN" "tax-treatment-NSO.dtd">
<tp:taxon-treatment xmlns:tp="http://www.plazi.org/taxpub"><tp:treatment-meta><kwd-group><label>Taxon classification</label><kwd><named-content content-type="kingdom">Animalia</named-content></kwd><kwd><named-content content-type="order">Lepidoptera</named-content></kwd><kwd><named-content content-type="family">Geometridae</named-content></kwd></kwd-group><mixed-citation publication-type="journal"><person-group><name><surname>Huang</surname><given-names>Guo-Hua</given-names></name><name><surname>Su</surname><given-names>Zi-You</given-names></name><name><surname>Stüning</surname><given-names>Dieter</given-names></name></person-group><article-title>Taxonomic notes on the genus <italic><tp:taxon-name><tp:taxon-name-part taxon-name-part-type="genus">Orthobrachia</tp:taxon-name-part></tp:taxon-name></italic> Warren, with description of a new species from China and Thailand (<tp:taxon-name><tp:taxon-name-part taxon-name-part-type="order">Lepidoptera</tp:taxon-name-part></tp:taxon-name>, <tp:taxon-name><tp:taxon-name-part taxon-name-part-type="family">Geometridae</tp:taxon-name-part></tp:taxon-name>)</article-title><source>Zookeys</source><day>8</day><month>8</month><year>2016</year><volume>2016</volume><issue>609</issue><fpage>121</fpage><lpage>137</lpage><pub-id pub-id-type="doi">10.3897/zookeys.609.8288</pub-id></mixed-citation></tp:treatment-meta><tp:nomenclature><tp:taxon-name>
            <tp:taxon-name-part taxon-name-part-type="genus">Orthobrachia</tp:taxon-name-part>
            <tp:taxon-name-part taxon-name-part-type="species">maoershanensis</tp:taxon-name-part>
          </tp:taxon-name><tp:taxon-authority>Huang, Xin &amp; Wang, 2003</tp:taxon-authority><xref ref-type="fig" rid="F3">Figures 3E–F</xref><xref ref-type="fig" rid="F4">, 4F</xref><xref ref-type="fig" rid="F5">, 5F</xref><!--PageBreak--><tp:nomenclature-citation-list><tp:nomenclature-citation><tp:taxon-name>
                <tp:taxon-name-part taxon-name-part-type="genus">Orthobrachia</tp:taxon-name-part> <tp:taxon-name-part taxon-name-part-type="species">maoershanensis</tp:taxon-name-part></tp:taxon-name><comment>Huang, Xin &amp; Wang, 2003, Tinea, 17 (5): 229. Type locality: Guangxi, China.</comment></tp:nomenclature-citation></tp:nomenclature-citation-list></tp:nomenclature><tp:treatment-sec sec-type="diagnosis" id="SECID0EUFBG"><title>Diagnosis.</title><p>The species is externally very similar to the new species described below, to <italic><tp:taxon-name><tp:taxon-name-part taxon-name-part-type="genus">Orthobrachia</tp:taxon-name-part> <tp:taxon-name-part taxon-name-part-type="species">simpliciata</tp:taxon-name-part></tp:taxon-name></italic> and also to <italic><tp:taxon-name><tp:taxon-name-part taxon-name-part-type="genus">Orthobrachia</tp:taxon-name-part> <tp:taxon-name-part taxon-name-part-type="species">tenebrosa</tp:taxon-name-part></tp:taxon-name></italic>,﻿ but can be distinguished from all by the following characters: The antemedial and postmedial lines of the forewing are distinctly waved in <italic><tp:taxon-name><tp:taxon-name-part taxon-name-part-type="species">tenebrosa</tp:taxon-name-part></tp:taxon-name></italic>, in <italic><tp:taxon-name><tp:taxon-name-part taxon-name-part-type="species">maoershanensis</tp:taxon-name-part></tp:taxon-name></italic> almost straight, only the postmedial is slightly curved inward near costa of forewing, straight in the new species. From <italic><tp:taxon-name><tp:taxon-name-part taxon-name-part-type="genus">Orthobrachia</tp:taxon-name-part> <tp:taxon-name-part taxon-name-part-type="species">simpliciata</tp:taxon-name-part></tp:taxon-name></italic>, it can easily be separated mainly by the differences in the hind wing pattern described above. Further distinguishing features see next species. The male genitalia of all three species have clear specific characters, the female genitalia as well, the latter uniting <italic><tp:taxon-name><tp:taxon-name-part taxon-name-part-type="species">simpliciata</tp:taxon-name-part></tp:taxon-name></italic>, <italic><tp:taxon-name><tp:taxon-name-part taxon-name-part-type="species">maoershanensis</tp:taxon-name-part></tp:taxon-name></italic> and <italic><tp:taxon-name><tp:taxon-name-part taxon-name-part-type="species">hirowatarii</tp:taxon-name-part></tp:taxon-name></italic> sp. n. by a number of characters shared.</p></tp:treatment-sec><tp:treatment-sec sec-type="material" id="SECID0EKIBG"><title>Material examined.</title><p>CHINA: 1♂, Holotype, Mao’ershan National Nature Reserve, 2000 m altitude, <named-content xmlns:xlink="http://www.w3.org/1999/xlink" content-type="dwc:verbatimCoordinates" xlink:type="simple"><named-content content-type="geo-json" specific-use="{&#34;type&#34;:&#34;Point&#34;,&#34;coordinates&#34;:[110.500000,25.900000]}" id="NCID0ETIBG" xlink:type="simple">25°54'N, 110°30'E</named-content></named-content>, Primary forest, Xin’an County, Guangxi Province, China, 28.VI.2003, G.H. Huang leg., Gen. prep. no. HGH-SCAU_0011, <abbrev xmlns:xlink="http://www.w3.org/1999/xlink" content-type="institution" xlink:title="South China Agricultural University" id="ABBRID0E6IBG" xlink:type="simple">SCAU</abbrev>; Paratypes 2♂♂7♀♀, same locality as in the holotype, 1600-2000 m, 28.VI-4.VII.2003, M. Wang and G.H. Huang leg., Gen. prep. no. HGH-SCAU_0013 (female), <abbrev xmlns:xlink="http://www.w3.org/1999/xlink" content-type="institution" xlink:title="South China Agricultural University" id="ABBRID0ELJBG" xlink:type="simple">SCAU</abbrev> (1♂1♀ donated to <named-content xmlns:xlink="http://www.w3.org/1999/xlink" xlink:type="simple" content-type="institution" xlink:href="http://grbio.org/institution/institute-zoology-chinese-academy-sciences" id="NCID0EQJBG">Institute of Zoology, Chinese Academy of Sciences</named-content>, Beijing (<named-content xmlns:xlink="http://www.w3.org/1999/xlink" content-type="dwc:institutional_code" xlink:type="simple">IZCAS</named-content>)); 1♂, Huilongsi, Mao’ershan National Nature Reserve, 1489 m, 10.IX.2015, M. Wang leg., <abbrev xmlns:xlink="http://www.w3.org/1999/xlink" content-type="institution" xlink:title="Hunan Agricultural University" id="ABBRID0EGKBG" xlink:type="simple">HUNAU</abbrev>. 1♀, N. Vietnam, Cha-pa, Mt. Fan-si-pan, <named-content xmlns:xlink="http://www.w3.org/1999/xlink" content-type="dwc:verbatimCoordinates" xlink:type="simple"><named-content content-type="geo-json" specific-use="{&#34;type&#34;:&#34;Point&#34;,&#34;coordinates&#34;:[103.766667,22.250000]}" id="NCID0EOKBG" xlink:type="simple">22°15’N 103°46’E</named-content></named-content>, 1500-1800 m, 10.VI-6.VII.1994, lux, leg.V. Sinjaev &amp; local coll., <named-content xmlns:xlink="http://www.w3.org/1999/xlink" content-type="dwc:institutional_code" xlink:type="simple">ZFMK</named-content>.</p></tp:treatment-sec><tp:treatment-sec sec-type="biology" id="SECID0ECLBG"><title>Biology.</title><p>The species was collected in June-July and again in September in a primary forest near the top of a mountain, at elevations between 1500 and 2000 m.</p></tp:treatment-sec><tp:treatment-sec sec-type="distribution" id="SECID0EHLBG"><title>Distribution.</title><p>China (Guangxi), Vietnam.</p><!--PageBreak--></tp:treatment-sec><tp:treatment-sec><!--Section generated to contain objects referenced in tp:taxon-treatment.--><fig id="F3" position="float" orientation="portrait"><label>Figure 3.</label><caption><p>Adults of <italic><tp:taxon-name><tp:taxon-name-part taxon-name-part-type="genus">Orthobrachia</tp:taxon-name-part></tp:taxon-name></italic> species. <bold>A</bold> <italic><tp:taxon-name><tp:taxon-name-part taxon-name-part-type="genus">Orthobrachia</tp:taxon-name-part> <tp:taxon-name-part taxon-name-part-type="species">tenebrosa</tp:taxon-name-part></tp:taxon-name></italic> Yazaki, 1992, male from Nepal, paratype <bold>B</bold> <italic><tp:taxon-name><tp:taxon-name-part taxon-name-part-type="genus">Orthobrachia</tp:taxon-name-part> <tp:taxon-name-part taxon-name-part-type="species">owadai</tp:taxon-name-part></tp:taxon-name></italic> Yazaki, 1992, female from Nepal, paratype <bold>C–D</bold> <italic><tp:taxon-name><tp:taxon-name-part taxon-name-part-type="genus">Orthobrachia</tp:taxon-name-part> <tp:taxon-name-part taxon-name-part-type="species">simpliciata</tp:taxon-name-part></tp:taxon-name></italic> Yazaki, 2002 <bold>C</bold> male from China, paratype <bold>D</bold> female from China, paratype <bold>E–F</bold> <italic><tp:taxon-name><tp:taxon-name-part taxon-name-part-type="genus">Orthobrachia</tp:taxon-name-part> <tp:taxon-name-part taxon-name-part-type="species">maoershanensis</tp:taxon-name-part></tp:taxon-name></italic> Huang, Xin &amp; Wang, 2003 <bold>E</bold> male from Guangxi Province in China, holotype <bold>F</bold> female from Guangxi Province in China, paratype <bold>G–H</bold> <italic><tp:taxon-name><tp:taxon-name-part taxon-name-part-type="genus">Orthobrachia</tp:taxon-name-part> <tp:taxon-name-part taxon-name-part-type="species">hirowatarii</tp:taxon-name-part></tp:taxon-name></italic> Huang, Su &amp; Stüning, sp. n. <bold>G</bold> male from Sichuan Province in China, holotype <bold>H</bold> female from Sichuan Province in China, paratype.</p></caption><graphic xmlns:xlink="http://www.w3.org/1999/xlink" xlink:href="zookeys-609-121-g003.jpg" position="float" orientation="portrait" xlink:type="simple" id="oo_98596.jpg"/></fig><fig id="F4" position="float" orientation="portrait"><label>Figure 4.</label><caption><p>Male genitalia of <italic><tp:taxon-name><tp:taxon-name-part taxon-name-part-type="genus">Orthobrachia</tp:taxon-name-part></tp:taxon-name></italic> species. <bold>A</bold> <italic><tp:taxon-name><tp:taxon-name-part taxon-name-part-type="genus">Orthobrachia</tp:taxon-name-part> <tp:taxon-name-part taxon-name-part-type="species">latifasciata</tp:taxon-name-part></tp:taxon-name></italic> (Moore, 1888), Lectotype <bold>B</bold> <italic><tp:taxon-name><tp:taxon-name-part taxon-name-part-type="genus">Orthobrachia</tp:taxon-name-part> <tp:taxon-name-part taxon-name-part-type="species">flavidior</tp:taxon-name-part></tp:taxon-name></italic> (Hampson, 1898) <bold>C</bold> <italic><tp:taxon-name><tp:taxon-name-part taxon-name-part-type="genus">Orthobrachia</tp:taxon-name-part> <tp:taxon-name-part taxon-name-part-type="species">tenebrosa</tp:taxon-name-part></tp:taxon-name></italic> Yazaki, 1992, paratype <bold>D</bold> <italic><tp:taxon-name><tp:taxon-name-part taxon-name-part-type="genus">Orthobrachia</tp:taxon-name-part> <tp:taxon-name-part taxon-name-part-type="species">owadai</tp:taxon-name-part></tp:taxon-name></italic> Yazaki, 1992, holotype <bold>E</bold> <italic><tp:taxon-name><tp:taxon-name-part taxon-name-part-type="genus">Orthobrachia</tp:taxon-name-part> <tp:taxon-name-part taxon-name-part-type="species">simpliciata</tp:taxon-name-part></tp:taxon-name></italic> Yazaki, 2002, paratype <bold>F</bold> <italic><tp:taxon-name><tp:taxon-name-part taxon-name-part-type="genus">Orthobrachia</tp:taxon-name-part> <tp:taxon-name-part taxon-name-part-type="species">maoershanensis</tp:taxon-name-part></tp:taxon-name></italic> Huang, Xin &amp; Wang, 2003, holotype <bold>G</bold> <italic><tp:taxon-name><tp:taxon-name-part taxon-name-part-type="genus">Orthobrachia</tp:taxon-name-part> <tp:taxon-name-part taxon-name-part-type="species">hirowatarii</tp:taxon-name-part></tp:taxon-name></italic> Huang, Su &amp; Stüning, sp. n., holotype.</p></caption><graphic xmlns:xlink="http://www.w3.org/1999/xlink" xlink:href="zookeys-609-121-g004.jpg" position="float" orientation="portrait" xlink:type="simple" id="oo_98597.jpg"/></fig><fig id="F5" position="float" orientation="portrait"><label>Figure 5.</label><caption><p>Female genitalia of <italic><tp:taxon-name><tp:taxon-name-part taxon-name-part-type="genus">Orthobrachia</tp:taxon-name-part></tp:taxon-name></italic> species. <bold>A</bold> <italic><tp:taxon-name><tp:taxon-name-part taxon-name-part-type="genus">Orthobrachia</tp:taxon-name-part> <tp:taxon-name-part taxon-name-part-type="species">latifasciata</tp:taxon-name-part></tp:taxon-name></italic> (Moore, 1888) <bold>B</bold> <italic><tp:taxon-name><tp:taxon-name-part taxon-name-part-type="genus">Orthobrachia</tp:taxon-name-part> <tp:taxon-name-part taxon-name-part-type="species">flavidior</tp:taxon-name-part></tp:taxon-name></italic> (Hampson, 1898) <bold>C</bold> <italic><tp:taxon-name><tp:taxon-name-part taxon-name-part-type="genus">Orthobrachia</tp:taxon-name-part> <tp:taxon-name-part taxon-name-part-type="species">tenebrosa</tp:taxon-name-part></tp:taxon-name></italic> Yazaki, 1992, paratype <bold>D</bold> <italic><tp:taxon-name><tp:taxon-name-part taxon-name-part-type="genus">Orthobrachia</tp:taxon-name-part> <tp:taxon-name-part taxon-name-part-type="species">owadai</tp:taxon-name-part></tp:taxon-name></italic> Yazaki, 1992, paratype <bold>E</bold> <italic><tp:taxon-name><tp:taxon-name-part taxon-name-part-type="genus">Orthobrachia</tp:taxon-name-part> <tp:taxon-name-part taxon-name-part-type="species">simpliciata</tp:taxon-name-part></tp:taxon-name></italic> Yazaki, 2002, paratype <bold>F</bold> <italic><tp:taxon-name><tp:taxon-name-part taxon-name-part-type="genus">Orthobrachia</tp:taxon-name-part> <tp:taxon-name-part taxon-name-part-type="species">maoershanensis</tp:taxon-name-part></tp:taxon-name></italic> Huang, Xin &amp; Wang, 2003, paratype (bursa copulatrix ripped on left side) <bold>G</bold> <italic><tp:taxon-name><tp:taxon-name-part taxon-name-part-type="genus">Orthobrachia</tp:taxon-name-part> <tp:taxon-name-part taxon-name-part-type="species">hirowatarii</tp:taxon-name-part></tp:taxon-name></italic> Huang, Su &amp; Stüning, sp. n., paratype (bursa thinly membranous, margins only faintly visible).</p></caption><graphic xmlns:xlink="http://www.w3.org/1999/xlink" xlink:href="zookeys-609-121-g005.jpg" position="float" orientation="portrait" xlink:type="simple" id="oo_98598.jpg"/></fig></tp:treatment-sec></tp:taxon-treatment>
