# Supplementary material for: Taxonomic notes on the genus Orthobrachia Warren, with description of a new species from China and Thailand (Lepidoptera, Geometridae)
Source: Zookeys. 2016 Aug 8;(609):121–37. doi: 10.3897/zookeys.609.8288 (PMC4984422; doi:10.3897/zookeys.609.8288)
Supplement: XML Treatment for Orthobrachia hirowatarii [file zookeys.609.8288-treatment8.xml]

<!DOCTYPE tp:taxon-treatment
  PUBLIC "-//TaxonX//DTD Taxonomic Treatment Publishing DTD v0 20100105//EN" "tax-treatment-NSO.dtd">
<tp:taxon-treatment xmlns:tp="http://www.plazi.org/taxpub"><tp:treatment-meta><kwd-group><label>Taxon classification</label><kwd><named-content content-type="kingdom">Animalia</named-content></kwd><kwd><named-content content-type="order">Lepidoptera</named-content></kwd><kwd><named-content content-type="family">Geometridae</named-content></kwd></kwd-group><mixed-citation publication-type="journal"><person-group><name><surname>Huang</surname><given-names>Guo-Hua</given-names></name><name><surname>Su</surname><given-names>Zi-You</given-names></name><name><surname>Stüning</surname><given-names>Dieter</given-names></name></person-group><article-title>Taxonomic notes on the genus <italic><tp:taxon-name><tp:taxon-name-part taxon-name-part-type="genus">Orthobrachia</tp:taxon-name-part></tp:taxon-name></italic> Warren, with description of a new species from China and Thailand (<tp:taxon-name><tp:taxon-name-part taxon-name-part-type="order">Lepidoptera</tp:taxon-name-part></tp:taxon-name>, <tp:taxon-name><tp:taxon-name-part taxon-name-part-type="family">Geometridae</tp:taxon-name-part></tp:taxon-name>)</article-title><source>Zookeys</source><day>8</day><month>8</month><year>2016</year><volume>2016</volume><issue>609</issue><fpage>121</fpage><lpage>137</lpage><pub-id pub-id-type="doi">10.3897/zookeys.609.8288</pub-id></mixed-citation></tp:treatment-meta><tp:nomenclature><tp:taxon-name>
            <tp:taxon-name-part taxon-name-part-type="genus">Orthobrachia</tp:taxon-name-part>
            <tp:taxon-name-part taxon-name-part-type="species">hirowatarii</tp:taxon-name-part>
            <object-id xmlns:xlink="http://www.w3.org/1999/xlink" content-type="zoobank" xlink:type="simple">http://zoobank.org/EB40BAE2-48B5-408D-94ED-E45F7D8AA338</object-id>
          </tp:taxon-name><tp:taxon-authority>Huang, Su &amp; Stüning</tp:taxon-authority><tp:taxon-status xmlns:xlink="http://www.w3.org/1999/xlink" xlink:type="simple">sp. n.</tp:taxon-status><xref ref-type="fig" rid="F3">Figures 3G–H</xref><xref ref-type="fig" rid="F4">, 4G</xref><xref ref-type="fig" rid="F5">, 5G</xref></tp:nomenclature><tp:treatment-sec sec-type="diagnosis" id="SECID0E5MBG"><title>Diagnosis.</title><p>This new species is externally very similar to <italic><tp:taxon-name><tp:taxon-name-part taxon-name-part-type="genus">Orthobrachia</tp:taxon-name-part> <tp:taxon-name-part taxon-name-part-type="species">maoershanensis</tp:taxon-name-part></tp:taxon-name></italic> but can be distinguished by the dark-brown ante- and postmedial lines, which are stronger and straight in <italic><tp:taxon-name><tp:taxon-name-part taxon-name-part-type="species">hirowatarii</tp:taxon-name-part></tp:taxon-name></italic>, more delicate and the postmedial line curved inwards near costa in <italic><tp:taxon-name><tp:taxon-name-part taxon-name-part-type="species">maoershanensis</tp:taxon-name-part></tp:taxon-name></italic>. The tornal dark brown patch is broader and shorter in the latter, reaching up to the middle of the medial band; the narrower patch of <italic><tp:taxon-name><tp:taxon-name-part taxon-name-part-type="species">hirowatarii</tp:taxon-name-part></tp:taxon-name></italic> is longer and reaches almost back to the antemedial line. In the hind wing, the narrow, almost black postmedial line is almost straight between apex and tornus in <italic><tp:taxon-name><tp:taxon-name-part taxon-name-part-type="species">hirowatarii</tp:taxon-name-part></tp:taxon-name></italic>, while it is evenly curved between anterior and posterior margin distinctly basad of apex and tornus in <italic><tp:taxon-name><tp:taxon-name-part taxon-name-part-type="species">maoershanensis</tp:taxon-name-part></tp:taxon-name></italic>. The valve in the male genitalia is longer and narrower with two processes near the base in <italic><tp:taxon-name><tp:taxon-name-part taxon-name-part-type="species">hirowatarii</tp:taxon-name-part></tp:taxon-name></italic>, a multi-dentate costal process and an arm-shaped, angled, apically densely setose saccular process. The costal process in <italic><tp:taxon-name><tp:taxon-name-part taxon-name-part-type="species">maoershanensis</tp:taxon-name-part></tp:taxon-name></italic> is short and apically rounded, the saccular process thumb-like, with shorter setae at tip. In addition, the latter has a broad, basal costal process, similar to that found in <italic><tp:taxon-name><tp:taxon-name-part taxon-name-part-type="species">flavidior</tp:taxon-name-part></tp:taxon-name></italic>. The aedeagus is short, stout, with two cornuti in <italic><tp:taxon-name><tp:taxon-name-part taxon-name-part-type="species">maoershanensis</tp:taxon-name-part></tp:taxon-name></italic>, while <italic><tp:taxon-name><tp:taxon-name-part taxon-name-part-type="species">hirowatarii</tp:taxon-name-part></tp:taxon-name></italic> has a longer, narrow aedeagus with a bunch of external spines at the border between shaft and vesica. The female genitalia are also clearly separable, though both (and <italic><tp:taxon-name><tp:taxon-name-part taxon-name-part-type="species">simpliciata</tp:taxon-name-part></tp:taxon-name></italic>, too) have a similar, asymmetric, stellate signum (very small in <italic><tp:taxon-name><tp:taxon-name-part taxon-name-part-type="species">simpliciata</tp:taxon-name-part></tp:taxon-name></italic>). <italic><tp:taxon-name><tp:taxon-name-part taxon-name-part-type="genus">Hirowatarii</tp:taxon-name-part></tp:taxon-name></italic> has a large, rather quadrate, strongly sclerotized antrum, with a transverse, semicircular, broad lamella antevaginalis distally, decorated with a pair of lateral spines. In <italic><tp:taxon-name><tp:taxon-name-part taxon-name-part-type="species">maoershanensis</tp:taxon-name-part></tp:taxon-name></italic>, the quadrate part is absent, the semicircular part more delicate and the spines smaller. Moreover, <italic><tp:taxon-name><tp:taxon-name-part taxon-name-part-type="species">maoershanensis</tp:taxon-name-part></tp:taxon-name></italic> has a much longer, fluted ductus bursae and the bursa is smaller (in our Fig. <xref ref-type="fig" rid="F5">5G</xref> with a damage on the left side).</p></tp:treatment-sec><tp:treatment-sec sec-type="description" id="SECID0EFSBG"><title>Description.</title><p>♂ Expanse 27–30 mm, length of forewing 13–15 mm.</p><p>Head. Antenna bipectinate to three-fourths, rami arising from the proximal one third of flagellomers, apical 15–16 segments not pectinated. Frons narrow, smooth-scaled, lower half with yellow, upper half with greyish-brown scales. Vertex with larger, creamy white scales. Palps narrow, short, scaled light greyish-brown. Thorax. Patagia greyish-brown, tegulae creamy white, thorax subdorsally with two longitudinal, dark brown lines (which are continued on the abdomen). Forewing ground colour creamy white, with transverse striation of dark brown and orange, scales of the same colours also accompany the veins. There is a dark brown patch at tornus, extended along posterior margin, reaching almost the antemedial line. The latter line strong, dark brown, straight, shortly curved basad and broadening near costa; postmedial line straight from tornus to 1/4 of costal margin; there is a small, semicircular loop between veins R<sub>5</sub> and M<sub>1</sub> at termen (also present in <italic><tp:taxon-name><tp:taxon-name-part taxon-name-part-type="species">maoershanensis</tp:taxon-name-part></tp:taxon-name></italic> and <italic><tp:taxon-name><tp:taxon-name-part taxon-name-part-type="species">simpliciata</tp:taxon-name-part></tp:taxon-name></italic>); cilia dark brown at posterior half of termen, creamy white between the dark end of the veins in anterior half. Hindwing rounded; ground colour similar to forewing, with broad, greyish-brown medial area. Thin blackish-brown postmedial line straight between tornus and apex, <!--PageBreak-->discal cell with a small black spot. Cilia brown, apart from those in the spaces M<sub>1</sub>-M<sub>3,</sub> M<sub>3</sub>-CuA<sub>1</sub> and CuA<sub>1</sub>- CuA<sub>2</sub> which are creamy white.</p><p>♀ Expanse 30–34 mm, length of forewing 14–16 mm, antenna filiform. The ground colour of the wings and the pattern elements are very similar to the male.</p><p>Male genitalia: Uncus rather broad and short, beak-shaped. Gnathos consisting of weak, flattened lateral arms only, not fused in the middle. Valva long and narrow, with the distal end of costa projecting above the valve surface. Costa with a large, multi-dentate process just basally of the middle, and saccular process with a narrow basal arm and a broader, globular, apically densely setose distal parts. Juxta a large, broad, somewhat elongated plate. Saccus broad and rounded, flattened at base. Aedeagus slender with a bunch of well-developed cornuti, arising externally at the border between shaft and vesical, the latter without cornuti.</p><p>Female genitalia: Papillae anales elongate, apophyses long; a. anteriores about 3/5 the length of a. posteriores; lamella antevaginalis well sclerotized, semicircular, with a pair of spines bilaterally, united with a large, nearly quadrate, well sclerotized antrum; bursa copulatrix thinly membranous, pear-shaped (not clearly visible in our figure), distal part sclerotized, fluted, containing a wrinkled band; ductus bursae very short; signum rounded, margins and internal surface covered with spines.</p></tp:treatment-sec><tp:treatment-sec sec-type="Holotype" id="SECID0EVTBG"><title>Holotype.</title><p>♂, China: Sichuan, Yingjing County, Longcanggou Town, 1420 m, 10.VIII.2015, light trap, G.H. Huang leg., Gen. prep. no. HGH-HUNAU_0165 deposited in <abbrev xmlns:xlink="http://www.w3.org/1999/xlink" content-type="institution" xlink:title="Hunan Agricultural University" id="ABBRID0E2TBG" xlink:type="simple">HUNAU</abbrev>.</p></tp:treatment-sec><tp:treatment-sec sec-type="Paratypes" id="SECID0EAUBG"><title>Paratypes.</title><p>5♂♂8♀♀, same locality as holotype, but 09-11.VIII.2015, G.H. Huang, T. Hirowatari, T.T. Yu and M. Wang leg., Gen. prep. no. HGH-HUNAU_0168 (female), deposited in <abbrev xmlns:xlink="http://www.w3.org/1999/xlink" content-type="institution" xlink:title="Hunan Agricultural University" id="ABBRID0EGUBG" xlink:type="simple">HUNAU</abbrev> and <abbrev xmlns:xlink="http://www.w3.org/1999/xlink" content-type="institution" xlink:title="South China Agricultural University" id="ABBRID0ELUBG" xlink:type="simple">SCAU</abbrev>. 1♂, N.Thailand, Changwat Chiang Mai, 23 km NW Sop Kha, 1 km E Kop Dong, 1650 m, 29.I.2000, leg. Márton Hreblay. Gen. prep. no. 2304-DS, <named-content xmlns:xlink="http://www.w3.org/1999/xlink" content-type="dwc:institutional_code" xlink:type="simple">ZFMK</named-content></p></tp:treatment-sec><tp:treatment-sec sec-type="etymology" id="SECID0E2UBG"><title>Etymology.</title><p>The specific epithet is in honour of Prof. Toshiya Hirowatari, who was the supervisor of the first author for Ph.D. Course in <named-content xmlns:xlink="http://www.w3.org/1999/xlink" xlink:type="simple" content-type="institution" xlink:href="http://grbio.org/institution/osaka-prefecture-university" id="NCID0EBVBG">Osaka Prefecture University</named-content>.</p></tp:treatment-sec><tp:treatment-sec sec-type="biology" id="SECID0ELVBG"><title>Biology.</title><p>The adults fly in August in Sichuan, in January in Thailand, at elevations between 1400 and 1700 m. The host of larvae is unknown.</p></tp:treatment-sec><tp:treatment-sec sec-type="distribution" id="SECID0EQVBG"><title>Distribution.</title><p>China (Sichuan), Thailand.</p></tp:treatment-sec><tp:treatment-sec sec-type="remarks" id="SECID0EVVBG"><title>Remarks.</title><p>This new species was collected at a small village in the forest, with a light-trap inside a house, with artificial vegetation around it. Therefore the habitat seems to be quite different from that of other <italic><tp:taxon-name><tp:taxon-name-part taxon-name-part-type="genus">Orthobrachia</tp:taxon-name-part></tp:taxon-name></italic> species. E. g., <italic><tp:taxon-name><tp:taxon-name-part taxon-name-part-type="genus">Orthobrachia</tp:taxon-name-part> <tp:taxon-name-part taxon-name-part-type="species">maoershanensis</tp:taxon-name-part></tp:taxon-name></italic> originates from environment with natural vegetation in the core zone of the Nature Reserve.</p></tp:treatment-sec><tp:treatment-sec><!--Section generated to contain objects referenced in tp:taxon-treatment.--><fig id="F3" position="float" orientation="portrait"><label>Figure 3.</label><caption><p>Adults of <italic><tp:taxon-name><tp:taxon-name-part taxon-name-part-type="genus">Orthobrachia</tp:taxon-name-part></tp:taxon-name></italic> species. <bold>A</bold> <italic><tp:taxon-name><tp:taxon-name-part taxon-name-part-type="genus">Orthobrachia</tp:taxon-name-part> <tp:taxon-name-part taxon-name-part-type="species">tenebrosa</tp:taxon-name-part></tp:taxon-name></italic> Yazaki, 1992, male from Nepal, paratype <bold>B</bold> <italic><tp:taxon-name><tp:taxon-name-part taxon-name-part-type="genus">Orthobrachia</tp:taxon-name-part> <tp:taxon-name-part taxon-name-part-type="species">owadai</tp:taxon-name-part></tp:taxon-name></italic> Yazaki, 1992, female from Nepal, paratype <bold>C–D</bold> <italic><tp:taxon-name><tp:taxon-name-part taxon-name-part-type="genus">Orthobrachia</tp:taxon-name-part> <tp:taxon-name-part taxon-name-part-type="species">simpliciata</tp:taxon-name-part></tp:taxon-name></italic> Yazaki, 2002 <bold>C</bold> male from China, paratype <bold>D</bold> female from China, paratype <bold>E–F</bold> <italic><tp:taxon-name><tp:taxon-name-part taxon-name-part-type="genus">Orthobrachia</tp:taxon-name-part> <tp:taxon-name-part taxon-name-part-type="species">maoershanensis</tp:taxon-name-part></tp:taxon-name></italic> Huang, Xin &amp; Wang, 2003 <bold>E</bold> male from Guangxi Province in China, holotype <bold>F</bold> female from Guangxi Province in China, paratype <bold>G–H</bold> <italic><tp:taxon-name><tp:taxon-name-part taxon-name-part-type="genus">Orthobrachia</tp:taxon-name-part> <tp:taxon-name-part taxon-name-part-type="species">hirowatarii</tp:taxon-name-part></tp:taxon-name></italic> Huang, Su &amp; Stüning, sp. n. <bold>G</bold> male from Sichuan Province in China, holotype <bold>H</bold> female from Sichuan Province in China, paratype.</p></caption><graphic xmlns:xlink="http://www.w3.org/1999/xlink" xlink:href="zookeys-609-121-g003.jpg" position="float" orientation="portrait" xlink:type="simple" id="oo_98596.jpg"/></fig><fig id="F4" position="float" orientation="portrait"><label>Figure 4.</label><caption><p>Male genitalia of <italic><tp:taxon-name><tp:taxon-name-part taxon-name-part-type="genus">Orthobrachia</tp:taxon-name-part></tp:taxon-name></italic> species. <bold>A</bold> <italic><tp:taxon-name><tp:taxon-name-part taxon-name-part-type="genus">Orthobrachia</tp:taxon-name-part> <tp:taxon-name-part taxon-name-part-type="species">latifasciata</tp:taxon-name-part></tp:taxon-name></italic> (Moore, 1888), Lectotype <bold>B</bold> <italic><tp:taxon-name><tp:taxon-name-part taxon-name-part-type="genus">Orthobrachia</tp:taxon-name-part> <tp:taxon-name-part taxon-name-part-type="species">flavidior</tp:taxon-name-part></tp:taxon-name></italic> (Hampson, 1898) <bold>C</bold> <italic><tp:taxon-name><tp:taxon-name-part taxon-name-part-type="genus">Orthobrachia</tp:taxon-name-part> <tp:taxon-name-part taxon-name-part-type="species">tenebrosa</tp:taxon-name-part></tp:taxon-name></italic> Yazaki, 1992, paratype <bold>D</bold> <italic><tp:taxon-name><tp:taxon-name-part taxon-name-part-type="genus">Orthobrachia</tp:taxon-name-part> <tp:taxon-name-part taxon-name-part-type="species">owadai</tp:taxon-name-part></tp:taxon-name></italic> Yazaki, 1992, holotype <bold>E</bold> <italic><tp:taxon-name><tp:taxon-name-part taxon-name-part-type="genus">Orthobrachia</tp:taxon-name-part> <tp:taxon-name-part taxon-name-part-type="species">simpliciata</tp:taxon-name-part></tp:taxon-name></italic> Yazaki, 2002, paratype <bold>F</bold> <italic><tp:taxon-name><tp:taxon-name-part taxon-name-part-type="genus">Orthobrachia</tp:taxon-name-part> <tp:taxon-name-part taxon-name-part-type="species">maoershanensis</tp:taxon-name-part></tp:taxon-name></italic> Huang, Xin &amp; Wang, 2003, holotype <bold>G</bold> <italic><tp:taxon-name><tp:taxon-name-part taxon-name-part-type="genus">Orthobrachia</tp:taxon-name-part> <tp:taxon-name-part taxon-name-part-type="species">hirowatarii</tp:taxon-name-part></tp:taxon-name></italic> Huang, Su &amp; Stüning, sp. n., holotype.</p></caption><graphic xmlns:xlink="http://www.w3.org/1999/xlink" xlink:href="zookeys-609-121-g004.jpg" position="float" orientation="portrait" xlink:type="simple" id="oo_98597.jpg"/></fig><fig id="F5" position="float" orientation="portrait"><label>Figure 5.</label><caption><p>Female genitalia of <italic><tp:taxon-name><tp:taxon-name-part taxon-name-part-type="genus">Orthobrachia</tp:taxon-name-part></tp:taxon-name></italic> species. <bold>A</bold> <italic><tp:taxon-name><tp:taxon-name-part taxon-name-part-type="genus">Orthobrachia</tp:taxon-name-part> <tp:taxon-name-part taxon-name-part-type="species">latifasciata</tp:taxon-name-part></tp:taxon-name></italic> (Moore, 1888) <bold>B</bold> <italic><tp:taxon-name><tp:taxon-name-part taxon-name-part-type="genus">Orthobrachia</tp:taxon-name-part> <tp:taxon-name-part taxon-name-part-type="species">flavidior</tp:taxon-name-part></tp:taxon-name></italic> (Hampson, 1898) <bold>C</bold> <italic><tp:taxon-name><tp:taxon-name-part taxon-name-part-type="genus">Orthobrachia</tp:taxon-name-part> <tp:taxon-name-part taxon-name-part-type="species">tenebrosa</tp:taxon-name-part></tp:taxon-name></italic> Yazaki, 1992, paratype <bold>D</bold> <italic><tp:taxon-name><tp:taxon-name-part taxon-name-part-type="genus">Orthobrachia</tp:taxon-name-part> <tp:taxon-name-part taxon-name-part-type="species">owadai</tp:taxon-name-part></tp:taxon-name></italic> Yazaki, 1992, paratype <bold>E</bold> <italic><tp:taxon-name><tp:taxon-name-part taxon-name-part-type="genus">Orthobrachia</tp:taxon-name-part> <tp:taxon-name-part taxon-name-part-type="species">simpliciata</tp:taxon-name-part></tp:taxon-name></italic> Yazaki, 2002, paratype <bold>F</bold> <italic><tp:taxon-name><tp:taxon-name-part taxon-name-part-type="genus">Orthobrachia</tp:taxon-name-part> <tp:taxon-name-part taxon-name-part-type="species">maoershanensis</tp:taxon-name-part></tp:taxon-name></italic> Huang, Xin &amp; Wang, 2003, paratype (bursa copulatrix ripped on left side) <bold>G</bold> <italic><tp:taxon-name><tp:taxon-name-part taxon-name-part-type="genus">Orthobrachia</tp:taxon-name-part> <tp:taxon-name-part taxon-name-part-type="species">hirowatarii</tp:taxon-name-part></tp:taxon-name></italic> Huang, Su &amp; Stüning, sp. n., paratype (bursa thinly membranous, margins only faintly visible).</p></caption><graphic xmlns:xlink="http://www.w3.org/1999/xlink" xlink:href="zookeys-609-121-g005.jpg" position="float" orientation="portrait" xlink:type="simple" id="oo_98598.jpg"/></fig></tp:treatment-sec></tp:taxon-treatment>
